# Supplementary material for: Dietary Intake and the Neighbourhood Environment in the BC Generations Project
Source: Nutrients. 2022 Nov 18;14(22):4882. doi: 10.3390/nu14224882 (PMC9695357; doi:10.3390/nu14224882)
Supplement: Supplementary file 1 [file nutrients-14-04882-s001.zip]

Archive with 1 entries (1 files):
- nutrients-2027665-supplementary.pdf
